# Supplementary material for: SARS-CoV-2 Fusion Peptide Conjugated to a Tetravalent Dendrimer Selectively Inhibits Viral Infection
Source: Pharmaceutics. 2023 Dec 17;15(12):2791. doi: 10.3390/pharmaceutics15122791 (PMC10748278; doi:10.3390/pharmaceutics15122791)
Supplement: Supplementary file 1 [file pharmaceutics-15-02791-s001.zip]

Archive with 1 entries (1 files):
- pharmaceutics-2728944-supplementary.pdf
